# Supplementary material for: The Isorhamnetin-Containing Fraction of Philippine Honey Produced by the Stingless Bee Tetragonula biroi Is an Antibiotic against Multidrug-Resistant Staphylococcus aureus
Source: Molecules. 2021 Mar 17;26(6):1688. doi: 10.3390/molecules26061688 (PMC8002709; doi:10.3390/molecules26061688)
Supplement: Supplementary file 1 [file molecules-26-01688-s001.zip]

Archive with 1 entries (1 files):
- molecules-1097087-supplementary.pdf
